# Supplementary material for: Research on RARs in neurodegenerative diseases: A bibliometric analysis
Source: Medicine (Baltimore). 2026 Jun 26;105(26):e49472. doi: 10.1097/MD.0000000000049472 (PMC13313660; doi:10.1097/MD.0000000000049472)
Supplement: Supplementary file 2 [file medi-105-e49472-s002.xlsx]

## Sheet: Sheet1
Supplementary table 1 Supplementary Data of the National Cooperation Co-occurrence Network
id	country	documents	citations	total link strength
1	a centre for genomic regulation (crg)	1	0	1
2	algeria	1	53	0
3	argentina	4	170	0
4	australia	32	1562	24
5	austria	4	100	4
6	belgium	13	1297	15
7	brazil	26	996	24
8	cameroon	1	10	1
9	canada	47	3131	31
10	chile	4	157	6
11	colombia	4	81	2
12	croatia	1	73	7
13	cyprus	1	15	1
14	czech republic	7	120	4
15	denmark	1	27	1
16	e-mail	1	0	1
17	egypt	6	171	10
18	england	52	2845	40
19	ethiopia	1	29	0
20	finland	8	426	11
21	france	52	4104	54
22	germany	87	5263	59
23	ghana	1	13	1
24	greece	5	99	2
25	grenada	1	93	1
26	hong kong	4	244	2
27	hungary	10	89	17
28	india	42	1184	19
29	iran	20	460	5
30	iraq	1	19	1
31	ireland	5	245	0
32	israel	16	1114	8
33	italy	71	3484	51
34	japan	74	2926	23
35	jordan	1	15	0
36	latvia	1	26	3
37	lebanon	1	3	0
38	lithuania	1	73	7
39	luxembourg	4	12	9
40	malaysia	9	114	8
41	mauritius	1	139	2
42	mexico	4	60	0
43	netherlands	29	2386	32
44	new zealand	3	73	4
45	nigeria	2	26	2
46	norway	2	128	3
47	pakistan	6	58	8
48	palestine	1	1	3
49	peoples r china	140	6118	43
50	poland	20	523	13
51	portugal	16	597	7
52	qatar	2	94	3
53	romania	3	104	4
54	russia	3	6	0
55	russian federation	4	171	3
56	saudi arabia	11	153	17
57	scotland	13	354	20
58	serbia	3	183	13
59	singapore	14	1599	5
60	slovenia	1	73	0
61	south africa	2	10	2
62	south korea	38	1329	13
63	spain	35	1496	35
64	sweden	29	1728	33
65	switzerland	10	418	9
66	taiwan	13	179	6
67	thailand	5	148	2
68	the netherlands	1	0	0
69	turkey	7	172	2
70	turkiye	7	29	3
71	u arab emirates	1	43	3
72	united arab emirates	1	5	2
73	united kingdom	27	2282	16
74	united states	139	11517	60
75	usa	197	11240	90
76	vietnam	2	139	3
77	wales	5	226	13
